# Supplementary material for: Borneol Ester Derivatives as Entry Inhibitors of a Wide Spectrum of SARS-CoV-2 Viruses
Source: Viruses. 2022 Jun 14;14(6):1295. doi: 10.3390/v14061295 (PMC9228966; doi:10.3390/v14061295)
Supplement: Supplementary file 1 [file viruses-14-01295-s001.zip]

Archive with 1 entries (1 files):
- viruses-1708889-supplementary.pdf
